# Supplementary material for: Pivotal Role of the Granularity Uniformity of the WO3 Film Electrode upon the Cyclic Stability during Cation Insertion/Extraction
Source: Nanomaterials (Basel). 2023 Mar 8;13(6):973. doi: 10.3390/nano13060973 (PMC10057934; doi:10.3390/nano13060973)
Supplement: Supplementary file 1 [file nanomaterials-13-00973-s001.zip]

Archive with 1 entries (1 files):
- nanomaterials-2243219-supplementary.pdf
